# Supplementary material for: Immunogenicity and Protective Efficacy of Baculovirus-Expressed SARS-CoV-2 Envelope Protein in Mice as a Universal Vaccine Candidate
Source: Vaccines (Basel). 2024 Aug 28;12(9):977. doi: 10.3390/vaccines12090977 (PMC11435448; doi:10.3390/vaccines12090977)
Supplement: Supplementary file 1 [file vaccines-12-00977-s001.zip]

Archive with 1 entries (1 files):
- vaccines-3121111-supplementary.mp4
